# Supplementary material for: CancerGram: An Effective Classifier for Differentiating Anticancer from Antimicrobial Peptides
Source: Pharmaceutics. 2020 Oct 31;12(11):1045. doi: 10.3390/pharmaceutics12111045 (PMC7692641; doi:10.3390/pharmaceutics12111045)
Supplement: Supplementary file 1 [file pharmaceutics-12-01045-s001.zip]

Archive with 1 entries (1 files):
- pharmaceutics-983179-supplementary.tex
