# Supplementary material for: CancerGram: An Effective Classifier for Differentiating Anticancer from Antimicrobial Peptides
Source: Pharmaceutics. 2020 Oct 31;12(11):1045. doi: 10.3390/pharmaceutics12111045 (PMC7692641; doi:10.3390/pharmaceutics12111045)
Supplement: Supplementary file 1 [file pharmaceutics-12-01045-s001.zip › pharmaceutics-983179-supplementary.tex]

%  LaTeX support: latex@mdpi.com
%  In case you need support, please attach all files that are necessary for compiling as well as the log file, and specify the details of your LaTeX setup (which operating system and LaTeX version / tools you are using).

% You need to save the "mdpi.cls" and "mdpi.bst" files into the same folder as this template file.

%=================================================================
\documentclass[pharmaceutics,article,accept,moreauthors,pdftex]{Definitions/mdpi} 

%--------------------
% Class Options:
%--------------------
% journal
%----------
% Choose between the following MDPI journals:
% actuators, admsci, aerospace, agriculture, agronomy, algorithms, animals, antibiotics, antibodies, antioxidants, applsci, arts, atmosphere, atoms, axioms, batteries, behavsci, beverages, bioengineering, biology, biomedicines, biomimetics, biomolecules, biosensors, brainsci, buildings, carbon, cancers, catalysts, cells, challenges, chemosensors, children, chromatography, climate, coatings, computation, computers, condensedmatter, cosmetics, cryptography, crystals, data, dentistry, designs, diagnostics, diseases, diversity, econometrics, economies, education, electronics, energies, entropy, environments, epigenomes, fermentation, fibers, fishes, fluids, foods, forests, futureinternet, galaxies, games, gels, genealogy, genes, geosciences, geriatrics, healthcare, horticulturae, humanities, hydrology, informatics, information, infrastructures, inorganics, insects, instruments, ijerph, ijfs, ijms, ijgi, inventions, jcdd, jcm, jdb, jfb, jfmk, jimaging, jof, jintelligence, jlpea, jmse, jpm, jrfm, jsan, land, languages, laws, life, literature, lubricants, machines, magnetochemistry, marinedrugs, materials, mathematics, mca, mti, medsci, medicines, membranes, metabolites, metals, microarrays, micromachines, microorganisms, minerals, molbank, molecules, mps, nanomaterials, ncrna, neonatalscreening, nutrients, particles, pathogens, pharmaceuticals, pharmaceutics, pharmacy, philosophies, photonics, plants, polymers, processes, proteomes, publications, recycling, religions, remotesensing, resources, risks, robotics, safety, sensors, separations, sexes, sinusitis, socsci, societies, soils, sports, standards, sustainability, symmetry, systems, technologies, toxics, toxins, universe, urbansci, vaccines, vetsci, viruses, water
%---------
% article
%---------
% The default type of manuscript is article, but can be replaced by: 
% addendum, article, book, bookreview, briefreport, casereport, changes, comment, commentary, communication, conceptpaper, correction, conferencereport, expressionofconcern, meetingreport, creative, datadescriptor, discussion, editorial, essay, erratum, hypothesis, interestingimage, letter, newbookreceived, opinion, obituary, projectreport, reply, retraction, review, sciprints, shortnote, supfile, technicalnote
% supfile = supplementary materials
%----------
% submit
%----------
% The class option "submit" will be changed to "accept" by the Editorial Office when the paper is accepted. This will only make changes to the frontpage (e.g. the logo of the journal will get visible), the headings, and the copyright information. Also, line numbering will be removed. Journal info and pagination for accepted papers will also be assigned by the Editorial Office.
%------------------
% moreauthors
%------------------
% If there is only one author the class option oneauthor should be used. Otherwise use the class option moreauthors.
%---------
% pdftex
%---------
% The option pdftex is for use with pdfLaTeX. If eps figure are used, remove the option pdftex and use LaTeX and dvi2pdf.
%在Appendix A 的section title下面加上
\makeatletter 
\setcounter{figure}{0} 
\@addtoreset{figure}{section}
\renewcommand{\thefigure}{S\arabic{figure}}
\makeatletter
%同理，table就是：
\makeatletter 
\setcounter{table}{0} 
\@addtoreset{table}{section}
\renewcommand{\thetable}{S\arabic{table}}
\makeatletter

%=================================================================
\firstpage{1} 
\makeatletter 
\setcounter{page}{\@firstpage} 
\makeatother
\pubvolume{1}
\issuenum{1}
\articlenumber{5}
\pubyear{2020}
\copyrightyear{2020}
%\externaleditor{Academic Editor: name}
%------------------------------------------------------------------
% The following line should be uncommented if the LaTeX file is uploaded to arXiv.org
%\pdfoutput=1

%=================================================================
% Add packages and commands here. The following packages are loaded in our class file: fontenc, calc, indentfirst, fancyhdr, graphicx, lastpage, ifthen, lineno, float, amsmath, setspace, enumitem, mathpazo, booktabs, titlesec, etoolbox, amsthm, hyphenat, natbib, hyperref, footmisc, geometry, caption, url, mdframed

%=================================================================
%% Please use the following mathematics environments:
% \theoremstyle{mdpi}
% \newcounter{thm}
% \setcounter{thm}{0}
% \newcounter{ex}
% \setcounter{ex}{0}
% \newcounter{re}
% \setcounter{re}{0}

% \newtheorem{Theorem}[thm]{Theorem}
% \newtheorem{Lemma}[thm]{Lemma}
% \newtheorem{Corollary}[thm]{Corollary}
% \newtheorem{Proposition}[thm]{Proposition}

% \theoremstyle{mdpidefinition}
% \newtheorem{Characterization}[thm]{Characterization}
% \newtheorem{Property}[thm]{Property}
% \newtheorem{Problem}[thm]{Problem}
% \newtheorem{Example}[ex]{Example}
% \newtheorem{ExamplesandDefinitions}[ex]{Examples and Definitions}
% \newtheorem{Remark}[re]{Remark}
% \newtheorem{Definition}[thm]{Definition}
%% For proofs, please use the proof environment (the amsthm package is loaded by the MDPI class).

%%%%%%%%%%%%%%%%%%%%%%% START - MY SETUP %%%%%%%%%%%%%%%%%%%%%%%%%%%%%%
%\usepackage{url}\urlstyle{same}
%\usepackage{booktabs}
%\usepackage{colortbl, xcolor}
%\usepackage{epstopdf}
%\usepackage{array}
%\usepackage{tabularx}
%\setlength\extrarowheight{2pt}
%
%%
%% rysunki
%\usepackage{tikz}
%\usepackage{ifthen}
%\usepackage{xxcolor}
%\usetikzlibrary{arrows}
%\usetikzlibrary[topaths]
%\usetikzlibrary{decorations.pathreplacing}

% captions
% Bold the 'Figure #' in the caption and separate it from the title/caption with a period
% Captions will be left justified
%\usepackage[aboveskip=1pt,labelfont=bf,labelsep=period,justification=raggedright,singlelinecheck=off]{caption}

\Title{
Supplementary Materials: CancerGram: An Effective Classifier for Differentiating Anticancer from Antimicrobial~Peptides}

% Author Orchid ID: enter ID or remove command
\newcommand{\orcidauthorA}{0000-0001-8926-582X} % Add \orcidA{} behind the author's name
\newcommand{\orcidauthorB}{0000-0001-6576-9054} 
\newcommand{\orcidauthorC}{0000-0003-0925-1909}
\newcommand{\orcidauthorD}{0000-0001-6218-9804}
\newcommand{\orcidauthorE}{0000-0002-3213-2484}
\newcommand{\orcidauthorF}{0000-0003-3466-8933}
\newcommand{\orcidauthorG}{0000-0001-9077-439X}


% Authors, for the paper (add full first names)
\Author{Micha\l{} Burdukiewicz 
 $^{1, 2}$\orcidA{}, Katarzyna Sidorczuk $^{3}$\orcidB{}, Dominik Rafacz $^{2,4}$\orcidC{}, Filip Pietluch $^{3}$\orcidD{}, Mateusz B\k{a}ka\l{}a $^{4}$\orcidE{}, Jadwiga S\l{}owik $^{4}$\orcidF{} and Przemys\l{}aw Gagat $^{3,}$*\orcidG{}}
% Authors, for metadata in PDF
\AuthorNames{Micha\l{} Burdukiewicz, Katarzyna Sidorczuk, Dominik Rafacz, Filip Pietluch, Mateusz B\k{a}ka\l{}a, Jadwiga S\l{}owik, Przemys\l{}aw Gagat}
%%%%%%%%%%%%%%%%%%%%%%% END - MY SETUP %%%%%%%%%%%%%%%%%%%%%%%%%%%%%%
\address{}
%$^{1}$ \quad {Faculty of Natural Sciences,} Brandenburg University of Technology Cottbus-Senftenberg, %MDPI: please add city and post code.
% \hl{Germany}; michalburdukiewicz@gmail.com %; \\
%\\
%$^{2}$ \quad \hl{Why R? Foundation, Warsaw, Poland}; dominikrafacz@gmail.com %MDPI: Please add the department/school/faculty/campus, city and post code.
%%;
%\\
%$^{3}$ \quad Faculty of Biotechnology, Department of Bioinformatics and Genomics, University of Wroc\l{}aw, \hl{Poland}; katarzyna.sidorczuk2@uwr.edu.pl (K.S.); filip.pietluch2@uwr.edu.pl (F.P.)%; e-mail@e-mail.com
%\\
%$^{4}$ \quad Faculty of Mathematics and Information Science, Warsaw University of Technology, \hl{Poland}; matibakala@gmail.com (M.B.); jadwigaslowik5@gmail.com (J.S.)%;
%}

% Contact information of the corresponding author
%\corres{Correspondence: przemyslaw.gagat@uwr.edu.pl}
\begin{document}


\begin{table}[ht]
\centering
\small
\caption{Average amino acid percentages for ACPs and AMPs. The differences in amino acid composition between ACPs and AMPs were statistically evaluated by the Mann-Whitney U test with Benjamini-Hochberg correction.} 
\label{Tab:aa_stats_acp_amp}
\begin{tabular}{cccccc}
  \toprule
Amino acid & ACP mean & AMP mean & ACP median & AMP median & Adjusted \\
 & frequency (\%) & frequency (\%) & frequency (\%) & frequency (\%) & $p$-value \\
  \midrule
A & 11.02 & 7.20 & 7.69 & 5.88 & 4.15E-10 \\ 
  C & 4.25 & 6.48 & 0.00 & 4.00 & 2.80E-14 \\ 
  D & 1.43 & 2.34 & 0.00 & 0.00 & 1.63E-11 \\ 
  E & 1.53 & 2.50 & 0.00 & 0.00 & 2.80E-12 \\ 
  F & 6.31 & 4.33 & 5.56 & 3.23 & 1.42E-11 \\ 
  G & 7.60 & 9.86 & 7.14 & 9.68 & 1.13E-11 \\ 
  H & 2.47 & 1.57 & 0.00 & 0.00 & 3.28E-01 \\ 
  I & 6.32 & 6.59 & 4.00 & 5.26 & 5.51E-04 \\ 
  K & 16.62 & 11.27 & 12.50 & 10.00 & 5.04E-11 \\ 
  L & 13.95 & 10.57 & 11.11 & 8.33 & 2.58E-09 \\ 
  M & 1.18 & 1.18 & 0.00 & 0.00 & 3.49E-02 \\ 
  N & 2.17 & 3.68 & 0.00 & 3.03 & 2.01E-21 \\ 
  P & 3.66 & 3.73 & 0.00 & 2.00 & 4.72E-01 \\ 
  Q & 1.21 & 2.26 & 0.00 & 0.00 & 1.92E-15 \\ 
  R & 4.27 & 6.52 & 0.00 & 3.23 & 2.80E-12 \\ 
  S & 4.20 & 5.36 & 2.13 & 4.35 & 9.41E-09 \\ 
  T & 2.92 & 3.92 & 0.00 & 2.70 & 1.42E-12 \\ 
  V & 4.55 & 5.97 & 2.27 & 5.00 & 2.80E-12 \\ 
  W & 2.84 & 2.55 & 0.00 & 0.00 & 4.11E-01 \\ 
  Y & 1.51 & 2.11 & 0.00 & 0.00 & 2.37E-06 \\ 
   \bottomrule
\end{tabular}
\end{table}

\begin{table}[H]
\centering
\caption{Average amino acid percentages for ACPs and the negative dataset. The differences in amino acid composition between ACPs and the negative dataset were statistically evaluated by the Mann-Whitney U test with Benjamini-Hochberg correction.} 
\label{Tab:aa_stats_acp_neg}
\begin{tabular}{cccccc}
  \toprule
Amino acid & ACP mean & Negative mean & ACP median & Negative median & Adjusted \\
 & frequency (\%) & frequency (\%) & frequency (\%) & frequency (\%) & $p$-value \\
  \midrule
A & 11.02 & 8.25 & 7.69 & 7.14 & 4.61E-04 \\ 
  C & 4.25 & 1.43 & 0.00 & 0.00 & 7.54E-05 \\ 
  D & 1.43 & 5.46 & 0.00 & 4.55 & 3.67E-85 \\ 
  E & 1.53 & 6.79 & 0.00 & 6.00 & 2.10E-113 \\ 
  F & 6.31 & 3.69 & 5.56 & 2.56 & 8.05E-22 \\ 
  G & 7.60 & 6.99 & 7.14 & 6.25 & 2.86E-01 \\ 
  H & 2.47 & 2.08 & 0.00 & 0.00 & 4.61E-04 \\ 
  I & 6.32 & 5.92 & 4.00 & 5.26 & 5.29E-02 \\ 
  K & 16.62 & 5.85 & 12.50 & 4.55 & 5.21E-69 \\ 
  L & 13.95 & 9.98 & 11.11 & 9.52 & 2.26E-08 \\ 
  M & 1.18 & 2.45 & 0.00 & 0.00 & 6.43E-26 \\ 
  N & 2.17 & 4.01 & 0.00 & 2.86 & 9.10E-24 \\ 
  P & 3.66 & 4.70 & 0.00 & 3.70 & 5.54E-11 \\ 
  Q & 1.21 & 3.88 & 0.00 & 2.70 & 6.05E-62 \\ 
  R & 4.27 & 5.71 & 0.00 & 4.55 & 1.42E-25 \\ 
  S & 4.20 & 6.64 & 2.13 & 5.88 & 1.37E-22 \\ 
  T & 2.92 & 5.23 & 0.00 & 4.26 & 1.13E-34 \\ 
  V & 4.55 & 6.99 & 2.27 & 6.25 & 1.56E-27 \\ 
  W & 2.84 & 1.11 & 0.00 & 0.00 & 1.11E-12 \\ 
  Y & 1.51 & 2.86 & 0.00 & 0.00 & 1.02E-22 \\ 
   \bottomrule
\end{tabular}
\end{table}

\begin{table}[H]
\centering
\caption{Average amino acid percentages for AMPs and the negative dataset. The differences in amino acid composition between AMPs and the negative dataset were statistically evaluated by the Mann-Whitney U test with Benjamini-Hochberg correction.} 
\label{Tab:aa_stats_amp_neg}
\begin{tabular}{cccccc}
  \toprule
Amino acid & AMP mean & Negative mean & AMP median & Negative median & Adjusted \\
 & frequency (\%) & frequency (\%) & frequency (\%) & frequency (\%) & $p$-value \\
  \midrule
A & 7.20 & 8.25 & 5.88 & 7.14 & 5.23E-04 \\ 
  C & 6.48 & 1.43 & 4.00 & 0.00 & 3.35E-48 \\ 
  D & 2.34 & 5.46 & 0.00 & 4.55 & 5.89E-47 \\ 
  E & 2.50 & 6.79 & 0.00 & 6.00 & 4.54E-70 \\ 
  F & 4.33 & 3.69 & 3.23 & 2.56 & 3.61E-03 \\ 
  G & 9.86 & 6.99 & 9.68 & 6.25 & 1.69E-20 \\ 
  H & 1.57 & 2.08 & 0.00 & 0.00 & 8.24E-07 \\ 
  I & 6.59 & 5.92 & 5.26 & 5.26 & 8.59E-02 \\ 
  K & 11.27 & 5.85 & 10.00 & 4.55 & 3.54E-48 \\ 
  L & 10.57 & 9.98 & 8.33 & 9.52 & 1.44E-01 \\ 
  M & 1.18 & 2.45 & 0.00 & 0.00 & 1.56E-18 \\ 
  N & 3.68 & 4.01 & 3.03 & 2.86 & 7.93E-01 \\ 
  P & 3.73 & 4.70 & 2.00 & 3.70 & 8.74E-10 \\ 
  Q & 2.26 & 3.88 & 0.00 & 2.70 & 6.15E-19 \\ 
  R & 6.52 & 5.71 & 3.23 & 4.55 & 8.03E-03 \\ 
  S & 5.36 & 6.64 & 4.35 & 5.88 & 1.98E-05 \\ 
  T & 3.92 & 5.23 & 2.70 & 4.26 & 1.76E-08 \\ 
  V & 5.97 & 6.99 & 5.00 & 6.25 & 4.28E-05 \\ 
  W & 2.55 & 1.11 & 0.00 & 0.00 & 1.32E-10 \\ 
  Y & 2.11 & 2.86 & 0.00 & 0.00 & 6.94E-07 \\ 
   \bottomrule
\end{tabular}
\end{table}


\end{document}
